# Supplementary material for: Population-Based Analysis of National Comprehensive Cancer Network (NCCN) Guideline Adherence for Patients with Anal Squamous Cell Carcinoma in California
Source: Cancers (Basel). 2023 Feb 25;15(5):1465. doi: 10.3390/cancers15051465 (PMC10000877; doi:10.3390/cancers15051465)
Supplement: Supplementary file 1 [file cancers-15-01465-s001.zip]

Archive with 1 entries (1 files):
- cancers-2178346-supplementary.pdf
